# Supplementary material for: Systematic mapping of TF-mediated cell fate changes by a pooled induction coupled with scRNA-seq and multi-omics approaches
Source: Genome Res. 2024 Mar;34(3):484–97. doi: 10.1101/gr.277926.123 (PMC11067882; doi:10.1101/gr.277926.123)
Supplement: Supplement 9 [file Supplemental_Code.zip]

Archive with 69 entries (64 files):
- Supplemental_Code/
- Supplemental_Code/README.md
- Supplemental_Code/scripts/
- Supplemental_Code/scripts/add_z-values_to_metadata.py
- Supplemental_Code/scripts/attach_tags_to_name.py
- Supplemental_Code/scripts/boxplots.py
- Supplemental_Code/scripts/cal_z.PCA.py
- Supplemental_Code/scripts/cal_z.PCA.with_CB.py
- Supplemental_Code/scripts/check_transcripts.py
- Supplemental_Code/scripts/cmds.py
- Supplemental_Code/scripts/convert_to_matrix.umi.R
- Supplemental_Code/scripts/count_umi.revised.py
- Supplemental_Code/scripts/find_QCpassed_no_iTF_cells.py
- Supplemental_Code/scripts/how_many_TFs_in_a_cell.py
- Supplemental_Code/scripts/integrate.SCT.R
- Supplemental_Code/scripts/make_a_table.py
- Supplemental_Code/scripts/make_iTF_tag_fasta.py
- Supplemental_Code/scripts/mwu_test_with_cell_diff_index.py
- Supplemental_Code/scripts/num_of_cells_having_N_kinds_of_TFs.py
- Supplemental_Code/scripts/organize_blast_output.py
- Supplemental_Code/scripts/PCA.py
- Supplemental_Code/scripts/PCA_prep.py
- Supplemental_Code/scripts/print_blacklist_transcripts_by_qc_score.py
- Supplemental_Code/scripts/print_expression_values.SCT.day1.R
- Supplemental_Code/scripts/print_iTF_median-diff-index_MWU-less-adj-p.py
- Supplemental_Code/scripts/print_metadata_for_seurat.py
- Supplemental_Code/scripts/print_meta_for_some_TFs.py
- Supplemental_Code/scripts/print_num_of_singlets_for_each_iTF.py
- Supplemental_Code/scripts/print_QCed_cell_list.R
- Supplemental_Code/scripts/remove_Dlx4_shorter_than_30bp.py
- Supplemental_Code/scripts/someTFs.visulazation.R
- Supplemental_Code/scripts/trim_matrix.py
- Supplemental_Code/scripts/umap_plots.day1.R
- __MACOSX/
- __MACOSX/._Supplemental_Code
- __MACOSX/Supplemental_Code/
- __MACOSX/Supplemental_Code/._README.md
- __MACOSX/Supplemental_Code/._scripts
- __MACOSX/Supplemental_Code/scripts/
- __MACOSX/Supplemental_Code/scripts/._add_z-values_to_metadata.py
- __MACOSX/Supplemental_Code/scripts/._attach_tags_to_name.py
- __MACOSX/Supplemental_Code/scripts/._boxplots.py
- __MACOSX/Supplemental_Code/scripts/._cal_z.PCA.py
- __MACOSX/Supplemental_Code/scripts/._cal_z.PCA.with_CB.py
- __MACOSX/Supplemental_Code/scripts/._check_transcripts.py
- __MACOSX/Supplemental_Code/scripts/._cmds.py
- __MACOSX/Supplemental_Code/scripts/._convert_to_matrix.umi.R
- __MACOSX/Supplemental_Code/scripts/._count_umi.revised.py
- __MACOSX/Supplemental_Code/scripts/._find_QCpassed_no_iTF_cells.py
- __MACOSX/Supplemental_Code/scripts/._how_many_TFs_in_a_cell.py
- __MACOSX/Supplemental_Code/scripts/._integrate.SCT.R
- __MACOSX/Supplemental_Code/scripts/._make_a_table.py
- __MACOSX/Supplemental_Code/scripts/._make_iTF_tag_fasta.py
- __MACOSX/Supplemental_Code/scripts/._mwu_test_with_cell_diff_index.py
- __MACOSX/Supplemental_Code/scripts/._num_of_cells_having_N_kinds_of_TFs.py
- __MACOSX/Supplemental_Code/scripts/._organize_blast_output.py
- __MACOSX/Supplemental_Code/scripts/._PCA.py
- __MACOSX/Supplemental_Code/scripts/._PCA_prep.py
- __MACOSX/Supplemental_Code/scripts/._print_blacklist_transcripts_by_qc_score.py
- __MACOSX/Supplemental_Code/scripts/._print_expression_values.SCT.day1.R
- __MACOSX/Supplemental_Code/scripts/._print_iTF_median-diff-index_MWU-less-adj-p.py
- __MACOSX/Supplemental_Code/scripts/._print_metadata_for_seurat.py
- __MACOSX/Supplemental_Code/scripts/._print_meta_for_some_TFs.py
- __MACOSX/Supplemental_Code/scripts/._print_num_of_singlets_for_each_iTF.py
- __MACOSX/Supplemental_Code/scripts/._print_QCed_cell_list.R
- __MACOSX/Supplemental_Code/scripts/._remove_Dlx4_shorter_than_30bp.py
- __MACOSX/Supplemental_Code/scripts/._someTFs.visulazation.R
- __MACOSX/Supplemental_Code/scripts/._trim_matrix.py
- __MACOSX/Supplemental_Code/scripts/._umap_plots.day1.R
