# Supplementary material for: Systematic mapping of TF-mediated cell fate changes by a pooled induction coupled with scRNA-seq and multi-omics approaches
Source: Genome Res. 2024 Mar;34(3):484–97. doi: 10.1101/gr.277926.123 (PMC11067882; doi:10.1101/gr.277926.123)
Supplement: Supplement 9 [file Supplemental_Code.zip › Supplemental_Code/scripts/convert_to_matrix.umi.R]

library(tidyverse)

dayX = read_tsv("d1.cb_gene_UMIcount.including_no_align.revised.txt", col_names=FALSE)
names(dayX) <- c("A0_cb", "gene", "UMIcount")
data <- pivot_wider(dayX, names_from=gene, values_from=UMIcount, names_glue="{gene}_{.value}")
data <- data[ , order(names(data))]
write_tsv(data, "d1.cb_gene_UMIcount.mat.txt", na="0")

dayX = read_tsv("d3.cb_gene_UMIcount.including_no_align.revised.txt", col_names=FALSE)
names(dayX) <- c("A0_cb", "gene", "UMIcount")
data <- pivot_wider(dayX, names_from=gene, values_from=UMIcount, names_glue="{gene}_{.value}")
data <- data[ , order(names(data))]
write_tsv(data, "d3.cb_gene_UMIcount.mat.txt", na="0")

dayX = read_tsv("d5.cb_gene_UMIcount.including_no_align.revised.txt", col_names=FALSE)
names(dayX) <- c("A0_cb", "gene", "UMIcount")
data <- pivot_wider(dayX, names_from=gene, values_from=UMIcount, names_glue="{gene}_{.value}")
data <- data[ , order(names(data))]
write_tsv(data, "d5.cb_gene_UMIcount.mat.txt", na="0")
