# Supplementary material for: Systematic mapping of TF-mediated cell fate changes by a pooled induction coupled with scRNA-seq and multi-omics approaches
Source: Genome Res. 2024 Mar;34(3):484–97. doi: 10.1101/gr.277926.123 (PMC11067882; doi:10.1101/gr.277926.123)
Supplement: Supplement 9 [file Supplemental_Code.zip › Supplemental_Code/scripts/make_iTF_tag_fasta.py]

#!/usr/bin/env python3
# This is an example script to change a text file into FASTA format.

with open("iTF_tags.txt") as INPUT:
	INPUT.readline()
	for line in INPUT:
		_, gene, fw, rv = line.strip().split("\t")
		print(f">{gene}_forward\n{fw}")
		print(f">{gene}_reverse\n{rv}")
