# Supplementary material for: Systematic mapping of TF-mediated cell fate changes by a pooled induction coupled with scRNA-seq and multi-omics approaches
Source: Genome Res. 2024 Mar;34(3):484–97. doi: 10.1101/gr.277926.123 (PMC11067882; doi:10.1101/gr.277926.123)
Supplement: Supplement 9 [file Supplemental_Code.zip › Supplemental_Code/scripts/print_iTF_median-diff-index_MWU-less-adj-p.py]

#!/usr/bin/env python3
#Description: Print the [iTF, median of differentiation index, one-sided MWU test adjusted p-value] table.
#Usage: [THIS SCRIPT]

for day in ["1", "3", "5"]:
	ordered = []
	with open(f"day{day}.PCA.z-values.for_figures.txt") as FOR_ORDER:
		for line in FOR_ORDER:
			ordered.append(line.strip().split("\t")[0])
	median_index = {}
	with open(f"day{day}.PCA.z-values.txt") as INDEX:
		INDEX.readline()
		for line in INDEX:
			words = line.strip().split("\t")
			tf, value = words[0], float(words[1])
			median_index[tf] = value
	adjp = {}
	with open(f"mwu_test_results.less.all_TF.txt") as PVALUE:
		for line in PVALUE:
			words = line.strip().split("\t")
			if words[0] == day:
				tf, value = words[1], words[2]
				adjp[tf] = value
	for itf in ordered:
		if itf != "Control":
			print(f"{day}\t{itf}\t{median_index[itf]}\t{adjp[itf]}")
		else:
			print(f"{day}\t{itf}\t{median_index[itf]}\tNA")
