# Supplementary material for: Systematic mapping of TF-mediated cell fate changes by a pooled induction coupled with scRNA-seq and multi-omics approaches
Source: Genome Res. 2024 Mar;34(3):484–97. doi: 10.1101/gr.277926.123 (PMC11067882; doi:10.1101/gr.277926.123)
Supplement: Supplement 9 [file Supplemental_Code.zip › Supplemental_Code/scripts/print_QCed_cell_list.R]

library(Seurat)

# day 1
data_matrix <- Read10X(data.dir="80TFs1d/outs/filtered_feature_bc_matrix")
seurat_obj <- CreateSeuratObject(counts=data_matrix, min.cells=0, min.features=0, project="iTF_seq")
rm(data_matrix)
seurat_obj[["percent.mt"]] <- PercentageFeatureSet(seurat_obj, pattern="^mt-")
seurat_obj <- subset(seurat_obj, subset = nFeature_RNA > 1000 & percent.mt < 10 & nCount_RNA > 10000)
write.table(seurat_obj@meta.data, "d1.g1k_mt10_umi10k.tsv", sep="\t", quote=F)

# day 3
data_matrix <- Read10X(data.dir="80TFs3d/outs/filtered_feature_bc_matrix")
seurat_obj <- CreateSeuratObject(counts=data_matrix, min.cells=0, min.features=0, project="iTF_seq")
rm(data_matrix)
seurat_obj[["percent.mt"]] <- PercentageFeatureSet(seurat_obj, pattern="^mt-")
seurat_obj <- subset(seurat_obj, subset = nFeature_RNA > 1000 & percent.mt < 10 & nCount_RNA > 10000)
write.table(seurat_obj@meta.data, "d3.g1k_mt10_umi10k.tsv", sep="\t", quote=F)

# day 5
data_matrix <- Read10X(data.dir="80TFs5d/outs/filtered_feature_bc_matrix")
seurat_obj <- CreateSeuratObject(counts=data_matrix, min.cells=0, min.features=0, project="iTF_seq")
rm(data_matrix)
seurat_obj[["percent.mt"]] <- PercentageFeatureSet(seurat_obj, pattern="^mt-")
seurat_obj <- subset(seurat_obj, subset = nFeature_RNA > 1000 & percent.mt < 10 & nCount_RNA > 10000)
write.table(seurat_obj@meta.data, "d5.g1k_mt10_umi10k.tsv", sep="\t", quote=F)
