# Supplementary material for: Systematic mapping of TF-mediated cell fate changes by a pooled induction coupled with scRNA-seq and multi-omics approaches
Source: Genome Res. 2024 Mar;34(3):484–97. doi: 10.1101/gr.277926.123 (PMC11067882; doi:10.1101/gr.277926.123)
Supplement: Supplement 9 [file Supplemental_Code.zip › Supplemental_Code/scripts/remove_Dlx4_shorter_than_30bp.py]

#!/usr/bin/env python3

import sys

with open(sys.argv[1]) as INPUT:
	for line in INPUT:
		if "Dlx4_forward" in line:
			words = line.strip().split("\t")
			if int(words[3]) == 30:
				print(line.strip())
		else:
			print(line.strip())
