# Supplementary material for: Systematic mapping of TF-mediated cell fate changes by a pooled induction coupled with scRNA-seq and multi-omics approaches
Source: Genome Res. 2024 Mar;34(3):484–97. doi: 10.1101/gr.277926.123 (PMC11067882; doi:10.1101/gr.277926.123)
Supplement: Supplement 9 [file Supplemental_Code.zip › Supplemental_Code/scripts/umap_plots.day1.R]

#!/usr/bin/env Rscript

library(tidyverse)
library(Seurat)
library(sctransform)

data_matrix <- Read10X(data.dir="outs/filtered_feature_bc_matrix")
seurat_obj <- CreateSeuratObject(counts=data_matrix, min.cells=0, min.features=0, project="iTF_seq")
rm(data_matrix)

meta_ <- read.table("d1.metadata.g1k_mt10_umi10k.umi3.txt", sep="\t", header=TRUE, row.names=1) 
meta_ <- meta_[rownames(seurat_obj@meta.data), ]
seurat_obj <- AddMetaData(seurat_obj, meta_, col.name = colnames(meta_))
rm(meta_)

seurat_obj[["percent.mt"]] <- PercentageFeatureSet(seurat_obj, pattern="^mt-")
seurat_obj <- subset(seurat_obj, subset = nFeature_RNA > 1000 & percent.mt < 10 & nCount_RNA > 10000)
seurat_obj <- subset(seurat_obj, subset = detected_iTF != "NOT_USED")
seurat_obj <- subset(seurat_obj, subset = detected_iTF != "ZERO_BY_THR")
seurat_obj <- SCTransform(seurat_obj, method="glmGamPoi", vars.to.regress="percent.mt", return.only.var.genes=FALSE)
seurat_obj <- RunPCA(seurat_obj, npcs=50, verbose=F)
seurat_obj <- RunUMAP(seurat_obj, reduction="pca", dims=1:50)
seurat_obj <- FindNeighbors(seurat_obj, reduction="pca", dims=1:50)
seurat_obj <- FindClusters(seurat_obj, resolution=1.5)

saveRDS(seurat_obj, file="seurat_data.day1.rds")
#seurat_obj <- readRDS(file="seurat_data.day1.rds")

iTFs <- c("Arid3a", "Arnt", "Cdx2", "Cebpb", "Cited1", "Cited2", "Creb3", "Creb3l2", "Dlx3", "Dlx4", "Dlx5", "Dnajb6", "Dpf1", "E2f5", "Elf5", "Erf", "Esrrg", "Ets2", "Etv4", "Fbxl19", "Fos", "Fosl1", "Fosl2", "Foxn2", "Gata3", "Gata4", "Gcm1", "Gli1", "Gsc", "Hand1", "Hdac1", "Hdac2", "Hmgn2", "Hopx", "Id1", "Id2", "Jun", "Maff", "Mafk", "Max", "Med26", "Mef2d", "Meis1", "Mllt1", "Nkx2-1", "Nkx2-5", "Npm1", "Otx2", "Pax9", "Pdx1", "Pole3", "Polr2e", "Pou2f1", "Psmc3", "Rbfox2", "Rbpj", "Rbpjl", "Rybp", "Smarcb1", "Smarce1", "Snai1", "Taf6", "Tbx20", "Tbx5", "Tcea1", "Tcf7", "Tfap2c", "Tfdp1", "Tgif1", "Tle3", "Trim25", "Tsc22d3", "Vgll3", "Vgll4", "Yy1", "Zfp13", "Zfp36l1")

pdf(file="expression_of_iTFs.day1.pdf", width=12, height=4*(length(iTFs)%/%3+1))
FeaturePlot(seurat_obj, features=iTFs, cols=c("grey", "red"), keep.scale="all", order=T, ncol=3)
dev.off()

iTFs <- paste(iTFs, "_iTF", sep="")
iTFs <- iTFs[iTFs!="Nkx2-1_iTF"]
iTFs <- iTFs[iTFs!="Nkx2-5_iTF"]
iTFs <- c("small_ctrl", iTFs, "Nkx2.1_iTF", "Nkx2.5_iTF")

pdf(file="location_of_iTF-expressing_cells.day1.pdf", width=12, height=4*(length(iTFs)%/%3+1))
FeaturePlot(seurat_obj, features=iTFs, cols=c("grey", "blue"), keep.scale="all", order=T, ncol=3)
dev.off()

DimPlot(seurat_obj, reduction="umap", label=T, repel=T)
ggsave(file="ESC_marker_expressions/overview.day1.pdf", width=7, height=7)
